# Supplementary material for: Investigating the Eye as a Biomarker of Gulf War Illness: Sphingolipid and Eicosanoid Composition in Tears and Plasma
Source: Biomolecules. 2025 Dec 10;15(12):1716. doi: 10.3390/biom15121716 (PMC12730409; doi:10.3390/biom15121716)
Supplement: Supplementary file 1 [file biomolecules-15-01716-s001.zip]

Archive with 1 entries (1 files):
- biomolecules-3977787-supplementary.pdf
